# Supplementary material for: Evaluating Antivenom Efficacy against Echis carinatus Venoms—Screening for In Vitro Alternatives
Source: Toxins (Basel). 2022 Jul 13;14(7):481. doi: 10.3390/toxins14070481 (PMC9322380; doi:10.3390/toxins14070481)
Supplement: Supplementary file 1 [file toxins-14-00481-s001.zip]

Archive with 1 entries (1 files):
- toxins-1764676-supplementary.pdf
